# Supplementary material for: Theoretical Magnetic Relaxation and Spin–Phonon Coupling Study in a Series of Molecular Engineering Designed Bridged Dysprosocenium Analogues
Source: Inorg Chem. 2023 Oct 9;62(42):17499–509. doi: 10.1021/acs.inorgchem.3c02916 (PMC10598879; doi:10.1021/acs.inorgchem.3c02916)
Supplement: Supplementary file 2 — ic3c02916_si_002.xyz [file ic3c02916_si_002.xyz]

55
Structure 1
  Dy  0.90556914396966      0.30564365702823      0.31681168626992
  C   2.16639456911870     -1.47738914403224      1.63747060278987
  C   1.45902784714922     -2.24536160765088      0.65864974521705
  C   0.07006865500648     -2.12664184427430      0.93736898789052
  C   -0.08324546894186     -1.30931536506716      2.10213008482097
  C   1.21295739161152     -0.91604105826256      2.53741684543401
  C   2.21911584362115      1.41922017678585     -1.59535592617148
  C   1.54599793746088      2.48094265723534     -0.92582550547609
  C   0.14898684212839      2.31814595911751     -1.14510624577228
  C   -0.04187705528668      1.16831714048984     -1.97537304666891
  C   1.23394449861410      0.60983941760791     -2.25316123232587
  C   3.63720828837883     -1.13507435344582      1.65540731198852
  C   3.93990568325917      0.14247653864897      0.82601920570152
  C   2.05290950852370     -3.18812291454105     -0.35250379732027
  C   -1.02891113783248     -2.87886471259847      0.24028859304780
  C   -1.38659529324613     -1.02369969126391      2.79640534245666
  C   1.53629250987670     -0.06943438353713      3.74086526938123
  C   4.02867669190966     -0.10495346423890     -0.69350088305116
  C   -1.35240544611108      0.71638655315747     -2.55635466582692
  C   1.50909365724268     -0.50330588587535     -3.22697882479638
  C   3.69817884477962      1.11783119750153     -1.57999765060777
  C   2.18038560554062      3.61363207683283     -0.16306782671797
  C   -0.92879347128567      3.26033065749751     -0.68302528702543
  H   4.86926806009236      0.61248474712438      1.17272608101897
  H   3.18110954347687      0.93127211152136      1.05663545532157
  H   4.24196114604826     -1.96245770494451      1.26416173846723
  H   3.95965735769616     -0.97961209257344      2.69142479168316
  H   4.26551009654626      1.99300976478146     -1.24101027216948
  H   4.03787483549909      0.91130742391151     -2.60302159803509
  H   3.34674959808886     -0.92257339928919     -0.97528881196361
  H   5.03633334790665     -0.47838078037909     -0.91776565668005
  H   3.23204484169726      3.41549715893804      0.06636206319511
  H   1.66760728758878      3.82897959749296      0.78423782834963
  H   2.14639811200393      4.54090546068663     -0.75058401367811
  H   -1.88545949216938      2.75144595218391     -0.51567469436589
  H   -1.11408854449216      4.03616485659846     -1.43921884867979
  H   -0.65469885066853      3.78218421460447      0.24135488848067
  H   -1.55817707059442      1.24524257196345     -3.49757341886786
  H   -2.19673042778344      0.92273451970532     -1.88846370592841
  H   -1.35505023619418     -0.35492290969268     -2.78470078881343
  H   0.70035265110741     -1.24205419006581     -3.24933697386741
  H   2.44128058242665     -1.03343028499469     -3.00758698515941
  H   1.60135966180749     -0.10085405566760     -4.24548670828615
  H   1.60065680301390     -3.08963363284393     -1.34624855287931
  H   1.89265719921195     -4.22623532810055     -0.03150512556707
  H   3.13255468035910     -3.04849415595742     -0.45971100103433
  H   -0.78221623315318     -3.08694536406994     -0.80643064939468
  H   -1.98202122193423     -2.33845309776557      0.26214617031048
  H   -1.20261175432115     -3.84846684359841      0.72813948222802
  H   -2.22199833170942     -0.94259739234505      2.09097205842209
  H   -1.35266227417462     -0.10157879100572      3.38755028245488
  H   -1.63985035839343     -1.83657565460732      3.49109140767889
  H   2.23143888545162      0.75329091635368      3.51912093094143
  H   2.01404492503746     -0.67352978361168      4.52392508601899
  H   0.63457953504049      0.36770455853169      4.18120675756145

59
Structure 2a
  Dy  1.29965789060508     -0.14978346887232     -0.10952041645695
  C   1.98125919983062     -1.73235144126542      1.81483777335321
  C   1.18056112852652     -2.47576885013143      0.90694352019851
  C   -0.16084056890012     -1.97792580452621      0.97663787942601
  C   -0.18944733619744     -0.92129628512008      1.93193110804181
  C   1.14497207568726     -0.76553806653595      2.43924247037812
  C   2.02882741690684      1.67964290287568     -1.79561325867985
  C   1.25124479361505      2.34004254857801     -0.80175835323981
  C   -0.10565964782021      1.88897133746729     -0.91452747754827
  C   -0.16014366133963      0.94979695665926     -1.98462711744363
  C   1.16494737841765      0.81231295381438     -2.51688195289015
  C   3.43622880818739     -1.98237699766781      2.10887741907765
  C   1.67252524783483     -3.58707585098300      0.01796798254623
  C   -1.27716495577133     -2.50406874843200      0.10873807854731
  C   -1.18353124602170     -2.00586464859697     -1.36376258508608
  C   -1.40957813347221     -0.26372661358995      2.54161223521393
  C   -2.05681464281682     -0.77338581610696     -1.68509180006697
  C   1.55853711647452      0.14208752646636      3.56475247012494
  C   -2.12492743289381      0.84048949365212      1.74051867232254
  C   -1.39063660259029      0.29577134388729     -2.57054631453359
  C   1.55434027724052     -0.01729324924243     -3.71103710318759
  C   3.48515515382366      1.92862108463054     -2.08179716084781
  C   1.74192353502331      3.44811061144542      0.09012382426664
  C   -1.24316856859715      2.47445022159912     -0.10912810150604
  C   -1.27003847354729      2.08355682593639      1.39402948094402
  H   -2.25200274351834     -2.22455054398910      0.52570350644535
  H   -1.24418393300205     -3.60084487552244      0.12388614585751
  H   -1.11735408002770      0.14530871576775      3.51686435533883
  H   -2.14290011441978     -1.05169302595867      2.76273510982261
  H   -2.36246139372660     -0.29493681117324     -0.75010520949263
  H   -2.98541468465112     -1.10886517243159     -2.16365872739988
  H   -2.99971505793601      1.15646585117676      2.32227857663564
  H   -2.53503223001828      0.40462480428581      0.82386752667158
  H   -1.43351464780541     -2.82275431381056     -2.05216509416890
  H   -0.11966385671623     -1.78653552980734     -1.60754631820135
  H   -2.13487146345249      1.07529276777472     -2.78484490616625
  H   -1.12893589778882     -0.14132312509867     -3.54194088034060
  H   -2.20244184673461      2.21059819592347     -0.57145910844590
  H   -1.16836874883462      3.56771025779821     -0.18569513836600
  H   -0.23391705474757      1.92987781310074      1.73804071413470
  H   -1.63815795926804      2.93969642341099      1.97203707556573
  H   0.84650026010356     -4.21898632882979     -0.32282756993212
  H   2.38595984939663     -4.22663548919995      0.54936165523683
  H   2.19213645355644     -3.23451071212768     -0.89095326288968
  H   0.99801228897776     -0.95983683029430     -3.77180505070061
  H   2.62329018263668     -0.25814194275323     -3.71055332410378
  H   1.35526069105233      0.52995908457936     -4.64302949365265
  H   3.97551768936088      1.05940443679680     -2.53522851840988
  H   4.04625471019527      2.20078133623661     -1.17973283862469
  H   3.60475090185538      2.76162831610679     -2.78830241306191
  H   3.98641677860959     -2.33572418509484      1.22791254578393
  H   3.54912322587670     -2.75597871251208      2.88118263261090
  H   3.94260851894955     -1.08659341519646      2.48588538362127
  H   2.62441106229934      0.39207911294308      3.51927687083373
  H   1.39043203121384     -0.34798690333730      4.53429223960147
  H   0.99405058329444      1.08034521932981      3.57706107068412
  H   2.79064414399126      3.31601624245950      0.38185937239353
  H   1.14706957686512      3.54761573244979      1.00303278409233
  H   1.68361801220736      4.41101564105563     -0.43741098432749

59
Structure 2b
  Dy  1.28528577065688      0.16828108513972      0.18345826760279
  C   2.02198171762604     -1.66459624378422      1.81621257692014
  C   1.31864879312335     -2.32620333303010      0.76637802212827
  C   -0.06247456146773     -1.96975824978378      0.86167389858293
  C   -0.20043128609658     -1.05618901389778      1.94800481811685
  C   1.08475345672423     -0.88063747209947      2.54695621930815
  C   2.06031512088114      1.58670827304277     -1.84045618410962
  C   1.35184206008349      2.45882335636162     -0.96734266006460
  C   -0.02855473975814      2.07363461928628     -0.97345744837248
  C   -0.17160969195646      0.96327315062277     -1.84624444073673
  C   1.13030713363455      0.64175999386260     -2.35881166884440
  C   3.48887675563165     -1.81030698896126      2.12540492197513
  C   1.99155008129440     -3.11283332857985     -0.33395589765920
  C   2.41849480213547     -2.20103140947189     -1.51837591042427
  C   -1.20609351640541     -2.61887016098824      0.12954787255573
  C   -1.49645047157237     -0.39529739364227      2.35070054450751
  C   1.38469555669856     -0.08318364203881      3.78720779584285
  C   1.28234088419812     -1.88206415514128     -2.51284895163542
  C   -1.95284721675979      0.66765854933800      1.32466539586536
  C   -1.46171312896582      0.37691832453562     -2.35275727067956
  C   1.41779093357156     -0.53418910371008     -3.26028183121673
  C   3.51966659753847      1.68976266982409     -2.19418269547922
  C   1.93069072164989      3.63548584913660     -0.22775999255196
  C   -1.07136414274691      2.67887108245894     -0.06483821849199
  C   -1.11687250835757      1.96362854137748      1.31315670867252
  H   1.33285412646372     -3.90284458599843     -0.71518827011509
  H   2.87525183562988     -3.61919302416926      0.07074287002869
  H   3.25980589028093     -2.65198353243511     -2.06040214039071
  H   2.87068372981255     -1.25963362346829     -1.12054860422698
  H   -1.40311175829095      0.05743367208300      3.34540317711262
  H   -2.28162593001568     -1.15831227091549      2.43586838965490
  H   0.31925161878836     -1.87893691273924     -1.98164644402803
  H   1.21811532708495     -2.70883213192798     -3.23212111730719
  H   -3.00226350517783      0.93743545798392      1.50102031659265
  H   -1.92736746248951      0.20584392128425      0.32729836143530
  H   -2.06704355834527      2.63377918247202     -0.52297798915131
  H   -0.85029371698027      3.74217868864415      0.08318084206742
  H   0.71073032083908     -0.52982874922066     -4.10054228502113
  H   2.41767125226263     -0.44642893286821     -3.70229662801271
  H   -0.07397394568129      1.75669931060460      1.65342956597891
  H   -1.49275765832179      2.64742599845676      2.08540760464998
  H   2.37628188915309      0.38529227459100      3.75621428027136
  H   1.37293987744193     -0.73134884266723      4.67419761001888
  H   0.64657599055434      0.70737354549893      3.95817446174468
  H   3.01930139394809      3.56097184669802     -0.13033051493970
  H   1.50994764656938      3.75523563148894      0.77885570792035
  H   1.72456653153302      4.57126669711154     -0.76587409242606
  H   4.11340261598685     -1.84975666138505      1.22357782706765
  H   3.67940445933246     -2.74039013490581      2.67858265245970
  H   3.85727127397348     -0.99031502956980      2.75164549539863
  H   3.92285790291171      0.74002768950820     -2.56114811241065
  H   4.13726117195628      2.00912648061673     -1.34534713665275
  H   3.67279778585560      2.43220662112175     -2.98915709585517
  H   -0.85658165920280     -3.25540320980553     -0.68855504264280
  H   -1.92348939479007     -1.90267692956328     -0.28624564579179
  H   -1.76622491899599     -3.26318275224308      0.82102545249463
  H   -1.60280261003964      0.65358609167077     -3.40652734231422
  H   -2.32471335102897      0.76133587052016     -1.80147281433042
  H   -1.49605229237954     -0.71738665632965     -2.30634721109167

63
Structure 3a
  Dy  0.70914974642015     -0.38429537348115     -0.38392300211258
  C   2.18819287858733     -1.44279156663250      1.47861732571000
  C   1.35538285646386     -2.47996782973180      0.96228162742327
  C   0.00858584074186     -2.16420421934471      1.28709948927427
  C   0.00041381537647     -0.92489118650228      1.99244027986681
  C   1.35544987359585     -0.47621433052560      2.13017575690725
  C   2.07002923612207      1.52322253770214     -1.39940509088699
  C   1.19066435503403      2.16675152324982     -0.47769689405604
  C   -0.14987248960908      1.98526367236308     -0.97143408818202
  C   -0.08556005459072      1.26083239600158     -2.19324677646779
  C   1.28100385268854      0.96607521546374     -2.45333838888111
  C   3.69744580365003     -1.42568926672658      1.41821345814828
  C   4.28743054031797     -0.20023592018595      0.69431332813584
  C   1.81216150985630     -3.73208830388030      0.26186625046542
  C   -1.19968741567108     -2.97688901094497      0.90268668533117
  C   -1.27400929481340     -0.22041726227476      2.39300767384668
  C   1.87201453941113      0.55338813703317      3.11671971613542
  C   3.95692791332079     -0.09790140950145     -0.81262692195747
  C   -1.96875087096981      0.50092307218746      1.19608204594015
  C   -1.23583607342141      0.89898571029935     -3.09497567279321
  C   1.60753815422235      2.06700859664017      2.97233402647642
  C   1.79526716336949      0.17990992259500     -3.63013430612228
  C   3.56425748544729      1.32761373606095     -1.30919847169381
  C   1.56786402804652      3.19817705974817      0.56853480398000
  C   -1.40741285644722      2.53642582958731     -0.34142645332127
  C   -1.67847182419434      2.01584836236459      1.08330133307394
  C   2.34115184016523      2.84509640875508      1.85649060411839
  H   5.37744225605970     -0.19665531795077      0.81895741484175
  H   3.92544027157127      0.69795570688711      1.20252424843313
  H   4.05177998931961     -2.34694299761399      0.93982843483631
  H   4.09974649208181     -1.44999155724062      2.44144528470747
  H   3.28667625136413      2.34814622758446      1.60984824694539
  H   2.63762959513089      3.81274197103019      2.28116814921438
  H   -1.08251191001030      0.50693677721403      3.19017812030681
  H   -1.96508177995575     -0.95982354105542      2.81611109734334
  H   4.01474995301417      2.07808317504642     -0.64964043379010
  H   4.00019951082623      1.49572087625723     -2.30187276506063
  H   -3.05270366754829      0.33974835602064      1.24602128314737
  H   -1.69864420134376     -0.00938931368889      0.24100964793059
  H   0.65181109180297      3.72565979535637      0.86250516904857
  H   2.16933104945229      3.95316865200319      0.04045791064205
  H   3.14438013526439     -0.81698132000646     -1.06925366557609
  H   4.80414069449094     -0.47482453228514     -1.39887798875826
  H   2.95625320574400      0.41135342667974      3.20714127922921
  H   1.46690707345402      0.25810449460118      4.09628068088777
  H   1.92621460375107      2.50034041656359      3.92901993932065
  H   0.53017597027586      2.26430339381240      2.92374693987611
  H   -2.26540887434708      2.31667633674239     -0.98834400888454
  H   -1.34060522747724      3.63335945413231     -0.30119599668822
  H   -0.81073038174392      2.26036848738843      1.70237660721775
  H   -2.52095911301773      2.56909006159233      1.51667275349711
  H   -1.54693116401801     -2.80028301003185     -0.13098293584014
  H   -2.04977156470727     -2.75689592877371      1.55629081124070
  H   -0.99119305594163     -4.04942835182095      0.97883426920030
  H   1.04871239400066     -4.12444397331183     -0.42022560068789
  H   2.02606077540996     -4.52781577614500      0.98891229651792
  H   2.72989611404488     -3.57731103751398     -0.31669306415029
  H   -1.35130768503714      1.64382087945593     -3.89451479395459
  H   -2.18901976174322      0.85896912109819     -2.55727982038490
  H   -1.08961147681899     -0.07012793731798     -3.58848624857178
  H   1.22483326757716      0.41311416169390     -4.53566640134035
  H   1.73231387408338     -0.91491517378287     -3.49728006228233
  H   2.84721474187045      0.40670149705984     -3.83064513677342

63
Structure 3b
  Dy  1.09579421749100     -0.01866975994647      0.02701992422319
  C   2.14100288882772     -1.55174724731592      1.77233432815780
  C   1.38977089154556     -2.39299566934171      0.88816971739287
  C   0.01364416430207     -2.10888189276898      1.07716078440874
  C   -0.08971404889276     -1.03807518678573      2.02826135628767
  C   1.22558207175904     -0.71523081869758      2.47388710620799
  C   2.03564827306574      1.57631735528986     -1.67792847060153
  C   1.32660710425612      2.38690292425788     -0.73191328309108
  C   -0.06569983190182      2.11842861002067     -0.87958318466233
  C   -0.20802815137189      1.13557318897038     -1.91621707070653
  C   1.08632480550891      0.78151878871781     -2.38333710262893
  C   3.63577622416028     -1.59841547629236      1.94841267265788
  C   2.01677453895084     -3.14516648410460     -0.26737530301198
  C   2.36881083481922     -2.17803460453059     -1.44513115837921
  C   -1.14867742579337     -2.84536032036688      0.46692533833822
  C   -1.38179190939938     -0.30279197447670      2.31992376013268
  C   1.58512596927906      0.48649625983231      3.31840534321634
  C   1.17615316851260     -1.75446349289458     -2.34014688766259
  C   -1.92691481586845      0.50077426386398      1.08468214183873
  C   -1.50502230960982      0.67209099642389     -2.52317934451207
  C   1.43784164433221      1.80403278543122      2.51291884930196
  C   1.36697252489378     -0.46323970025644     -3.20117393737650
  C   3.52839788535953      1.57808170534624     -1.88110497704089
  C   2.04149298061547      3.13364195932713      0.37422658253436
  C   -1.24483263571379      2.74716827757133     -0.16360115311486
  C   -1.80335269959656      2.04936302057109      1.11870690110601
  C   2.53832267425389      2.16700512420516      1.49588706625536
  H   1.35248157329829     -3.93338699661162     -0.64097843329605
  H   2.93713715619100     -3.64386064477500      0.05817546245375
  H   3.12911403948049     -2.63565676551218     -2.09030332010411
  H   2.91338481326518     -1.29002128541225     -1.04422370505216
  H   2.98389558049112      1.25378483361533      1.03524394173911
  H   3.39438266207638      2.60182291482434      2.02680688236058
  H   -1.25240700226257      0.37377194841278      3.17346512556732
  H   -2.14380656533199     -1.02989836323175      2.62771022239233
  H   0.25129099215229     -1.63912254709620     -1.73277341465346
  H   0.93915326966103     -2.60736507176356     -2.98845049976757
  H   -2.97878087608124      0.23457924614449      0.92704897471248
  H   -1.43611458966620      0.11625814246809      0.16730555215682
  H   1.39203677726210      3.89481050102896      0.82439315913437
  H   2.90388397654593      3.66783596253675     -0.04244378740488
  H   2.60276861215393      0.39248648838436      3.71518562374007
  H   0.92228851194000      0.54262050106578      4.19084425718479
  H   1.32045440342114      2.65681946926336      3.19439562067548
  H   0.47437900844905      1.75233633601790      1.98024212748376
  H   -2.06016148126720      2.82305313344643     -0.89384728637176
  H   -0.99792681291605      3.78088241318753      0.10881288026442
  H   0.68615442098730     -0.51756105464168     -4.05852719661966
  H   2.38192108176451     -0.44698343754382     -3.61602478319679
  H   -1.20436016149991      2.35399277411679      1.98348338864296
  H   -2.79505218457263      2.47746343529623      1.30865602880750
  H   4.18597137061706     -1.55908729157988      0.99840196786705
  H   3.93302203716309     -2.53380675885296      2.44134450437744
  H   3.99780790766863     -0.77552658724781      2.57192268433193
  H   3.81339504747149      0.94923377623812     -2.72978201447498
  H   4.10267570140386      1.23082996984583     -1.00849698949161
  H   3.88210939784626      2.59469593200555     -2.09526297960007
  H   -0.82245208201252     -3.53977930421826     -0.31341556049693
  H   -1.90424110734353     -2.18174572418815      0.02883184172078
  H   -1.65965249134332     -3.44096228818266      1.23553535129220
  H   -1.79794278185520      1.34171615155692     -3.34414323014515
  H   -2.33155149644532      0.66605391044232     -1.80558070186108
  H   -1.42866774249795     -0.33517635109050     -2.94722169364017

67
Structure 4
  Dy  0.43474872851933     -0.32507000589472     -0.27936591108385
  C   2.09323523070457     -1.37489389968300      1.35224945400764
  C   1.24925317577742     -2.39310763285768      0.79592688557376
  C   -0.07163483250266     -2.18160081295017      1.27039610109396
  C   -0.07066650048067     -0.98963465634717      2.06271356659914
  C   1.27842785227765     -0.51021678421215      2.14900727857848
  C   2.09052637816441      1.30750543923993     -1.32465390925744
  C   1.22335067887651      2.11065053365686     -0.51496629979213
  C   -0.10483612489314      2.00161179535351     -1.04271268259559
  C   -0.05593589766812      1.17502132331096     -2.19889649408123
  C   1.28463226881171      0.70772456573761     -2.35280623869367
  C   3.60629832068643     -1.40413004950686      1.27805465741136
  C   4.43264798144140     -0.18996644541609      0.78361407494749
  C   1.66194187850585     -3.27939102891219     -0.36681767719839
  C   2.17448959933359     -2.41950733820528     -1.56655400883029
  C   -1.29362926114083     -2.96227903134137      0.86281768898748
  C   -1.34250374983387     -0.26001070901554      2.44930310913183
  C   1.81735009834266      0.51167064449950      3.13098851652105
  C   1.17441053330090     -1.84661535016456     -2.60957642843026
  C   4.47697839140104      0.17745094871226     -0.72247599248114
  C   -1.99058569215882      0.51589584584507      1.24656364657772
  C   -1.23955939060457      0.75195888003796     -3.02994139815182
  C   1.63336345579529      2.03995769030723      2.95817026999012
  C   1.63585173574236     -0.47970751812413     -3.23134585254973
  C   3.60605290952211      1.34536527236925     -1.25929439714252
  C   1.63101364060867      3.14513250284117      0.51410087266429
  C   -1.35440435379888      2.53556650931130     -0.37017541763768
  C   -1.53231233001455      1.99142586526078      1.07251335241790
  C   2.37874726018583      2.77338455004783      1.81633229457406
  H   5.46483964264861     -0.42378414357101      1.07401596382180
  H   4.17008560521307      0.69582542675390      1.36946171192046
  H   3.90392695250471     -2.28467638005075      0.69396701432363
  H   3.96136051898192     -1.61644506272653      2.29866700474242
  H   0.83369613816884     -3.92913916126808     -0.67495098510734
  H   2.47774452150017     -3.95050639163913     -0.06778400297574
  H   2.92788595411249     -2.98337121001155     -2.12969285221129
  H   2.73538246212992     -1.58022756401241     -1.13149857543620
  H   3.30120572917510      2.23689469682258      1.57359702644966
  H   2.71263263737214      3.73462773315990      2.22771370185944
  H   -1.15730019438066      0.44861043072290      3.26520492061884
  H   -2.07461786020458     -0.98287125519058      2.82870345985762
  H   0.13668443115424     -1.75445156238458     -2.20830975677032
  H   1.02833391121972     -2.58223103589807     -3.40900732515418
  H   3.87749183577193      2.24165847586561     -0.68686474144244
  H   3.95987982125814      1.54151365523768     -2.28144897814664
  H   -3.08145402504121      0.49634029157261      1.35732038941757
  H   -1.87025405269993     -0.06392646448295      0.29957642616598
  H   0.73937245792902      3.72466763473560      0.78488461731411
  H   2.27785407856116      3.86256734058302     -0.01489867373464
  H   4.35077302970040     -0.71879092829767     -1.34245599394268
  H   5.50585296137698      0.50047156768720     -0.92774000353895
  H   2.89249015825473      0.31994856801289      3.23863303622898
  H   1.38399042621674      0.26028814450393      4.10975208858472
  H   2.00951762162265      2.46484268646270      3.89783929311768
  H   0.56827693596403      2.30118630924577      2.95167550097859
  H   -2.23772348694014      2.30437324172433     -0.97863580765068
  H   -1.31053553612011      3.63199213082493     -0.30938638715070
  H   1.15763875101296     -0.36687656255469     -4.21140759866414
  H   2.71595190125501     -0.52771694932649     -3.41540566306474
  H   -0.57617091528291      2.12516268415932      1.58644956183992
  H   -2.24626213923624      2.62504066319420      1.61330083947011
  H   -1.04611014959060     -4.01325280524643      0.68203880716934
  H   -1.77989638948847     -2.59136117806745     -0.05838760616305
  H   -2.05784577505500     -2.93156224504314      1.64652398203747
  H   -1.92925864094573      1.58957544758227     -3.18067814861492
  H   -1.83574016914834     -0.06330726474604     -2.58305847679257
  H   -0.92317113387284      0.40418993176588     -4.01830283050777

71
Structure 5
  Dy  1.43290298305713      0.28581639816231      0.28677079806403
  C   2.17894785687664     -1.61168869409590      1.54584475780594
  C   1.30726151270604     -2.21038099573026      0.57524229448544
  C   -0.03163440841374     -1.78097971277575      0.86168414128771
  C   0.01232613066110     -0.88550420012802      1.96825828123315
  C   1.37797854840257     -0.77864174727838      2.39885716082155
  C   2.11357296924460      1.68039030108459     -1.50208754279028
  C   1.22941325965059      2.46877653766451     -0.69017693557307
  C   -0.09508125752961      1.93681658448313     -0.84132121525879
  C   -0.02936873455680      0.85142616190816     -1.77788720029584
  C   1.32924650453580      0.68050217115634     -2.17033350393967
  C   3.69365757349291     -1.54334778040459      1.42938997063298
  C   4.26564535392744     -0.21478114215588      0.81277109565523
  C   1.67637750997501     -3.20291052628593     -0.51213905470953
  C   2.33999031432013     -2.76646194057078     -1.85875623799811
  C   -1.30590950160573     -2.35788131742948      0.28250924456019
  C   -1.72119881339604     -2.14958724292561     -1.19567491882005
  C   -1.17187070421206     -0.16740884825510      2.59249296759048
  C   -2.18293987253076     -0.75645219923138     -1.69158531821633
  C   1.85359048444045      0.44105146851568      3.19040960290302
  C   1.56517775684909     -1.88805187238725     -2.89342727813163
  C   3.96057645540580      0.03697467195151     -0.69913945888789
  C   -2.12916225661089      0.70368807410560      1.71617943834682
  C   -1.20190091520662      0.17064265965809     -2.45230421175601
  C   1.38585979493957      1.82002517585765      2.54040464029358
  C   1.86294328775316     -0.37143944841958     -3.12763862740583
  C   3.61434803387331      1.47768224296002     -1.28600873333157
  C   1.66663333447185      3.40842934809779      0.42234279643906
  C   -1.37925377797469      2.45972734813468     -0.22375252778704
  C   -1.78656836572402      2.15680646341737      1.25484332958719
  C   2.32519537908544      2.71731794354664      1.67102461095974
  H   5.35325900944060     -0.22329882812088      0.94736509233908
  H   3.93821141134885      0.62266921442560      1.44090077384678
  H   4.05107900605641     -2.39410623179833      0.83679417937914
  H   4.14615559828397     -1.64825747849304      2.42333416310027
  H   0.76662061927541     -3.76232199792773     -0.76451466313207
  H   2.35742871451088     -3.94509521916664     -0.07261147476334
  H   2.52804517165703     -3.71917177124138     -2.37008193664915
  H   3.34566081238349     -2.36837781185934     -1.67731939396302
  H   -2.13955836759380     -2.03618179151940      0.91833873212522
  H   -1.24566590939049     -3.44735522828739      0.42817956423337
  H   3.21389595204492      2.17183009654215      1.33116596919978
  H   2.73835831452151      3.50483609985784      2.31158060973077
  H   -0.82135112671580      0.42829706058883      3.44525580767516
  H   -1.81511764655892     -0.93949788878396      3.04073071542565
  H   -2.65935661921070     -0.20536664381567     -0.87428854735672
  H   -2.99322442193150     -0.93981559555645     -2.40911931023223
  H   0.49163460451568     -2.01071782781414     -2.73353780248483
  H   1.75740974227364     -2.34916721531580     -3.86989985566740
  H   4.04263433895545      2.27147784349219     -0.66387956293597
  H   4.13138937675654      1.54656936245064     -2.25014308915853
  H   -3.03543377068748      0.79709666326340      2.32696209474140
  H   -2.43692673577869      0.11618073608665      0.84826933262896
  H   -2.57687759690717     -2.82317008038176     -1.33394492932240
  H   -0.94767764089848     -2.54803927787357     -1.86016557171241
  H   0.80595372989604      4.00081513338253      0.75574486588996
  H   2.40189546291928      4.12462922224650      0.03482558476541
  H   3.15477074689094     -0.64828209664283     -1.02346348497886
  H   4.81113220492466     -0.35202231753171     -1.26725535346141
  H   2.93837333935517      0.42379506823775      3.34366735015044
  H   1.41332114895622      0.41394081511052      4.19388093928383
  H   -1.81907107934020      0.97414507966372     -2.88276597047765
  H   -0.81660160243448     -0.38044886332741     -3.31866635285221
  H   1.00445259387685      2.44798003740519      3.35131031371791
  H   0.45798656860805      1.61508433686656      1.97375251903112
  H   -2.20640295730583      2.12594086083213     -0.86315005848298
  H   -1.37252027447322      3.55523883531430     -0.31129866864123
  H   1.44228049796553     -0.14574633933992     -4.11907045276024
  H   2.94476967029950     -0.23054275334800     -3.24900768854276
  H   -1.08711575292120      2.63683767010401      1.94992253987847
  H   -2.71392356947698      2.72906323964471      1.38541065466832

81
Structure 6
  Dy  0.10661561662203      3.09315079351017     12.65763438040966
  C   1.86187604630054      2.51005369731840     10.79112416789832
  C   1.48682265654674      1.23742146219430     11.33220137106804
  C   0.12789735816441      1.00538077158195     10.99854137883606
  C   -0.34177522613405      2.13301623872663     10.24808742060212
  C   0.73367647082135      3.05425797826041     10.11203363213140
  C   3.25447096328982      3.07699623535075     10.77954843249998
  H   3.25929442748644      4.16849325623741     10.68825478194191
  H   3.81760300687286      2.68370917276723      9.92118701231117
  H   3.82277490620966      2.80973161304654     11.67742289255734
  C   2.43020828029646      0.23914102225957     11.94410531886565
  H   3.23617266946855      0.71649603872383     12.51102970746655
  H   2.90695227375284     -0.36153943218916     11.15651095616099
  H   1.91816607792545     -0.46119840415928     12.61206498651235
  C   -0.62357323710393     -0.28229113542003     11.19229140466236
  H   -0.28471691023480     -0.83377128527961     12.07484030336294
  H   -0.47317297334418     -0.94033877896054     10.32455334922709
  H   -1.70383331363933     -0.12674298398458     11.28594996302931
  C   -1.67797857360778      2.22735860702586      9.56466151227675
  H   -2.48665643624559      1.78517710183613     10.15737051120792
  H   -1.65420044524805      1.68533980645850      8.60855029792530
  H   -1.95314200577015      3.26226459014761      9.33473571508870
  C   0.72286770248606      4.30903869652317      9.28081077697388
  H   -0.26484204150989      4.78271001283439      9.25257380082915
  H   0.99656915191113      4.08345746269568      8.24073917965846
  H   1.44184694189536      5.05325613846887      9.64140178187639
  C   0.02273957660314      4.84882257294668     14.54361538594581
  C   -1.32986376056393      4.51132123576217     14.26598232950592
  C   -1.55178598860928      3.16424459695650     14.71026503035751
  C   -0.33179390478773      2.67412627055965     15.26975005270246
  C   0.64623027602622      3.71196343910241     15.16205844642949
  C   0.69619437735215      6.15651345567895     14.15077839489964
  H   -0.07214309550319      6.76328274072891     13.66177637441107
  C   1.19147305821314      6.99890492730977     15.34149616845068
  H   0.37594020026587      7.16893588161561     16.05283161894495
  H   1.54455062549962      7.97606009295777     14.98992864050340
  H   2.01527848997541      6.52449070639520     15.88432413112789
  C   1.79370535779837      5.93095368268041     13.08977594349572
  H   2.62536817142550      5.32192853476545     13.46326549111802
  H   2.21440069843742      6.88136581916898     12.73864117927222
  H   1.39178703761278      5.44264027369761     12.17957317682826
  C   -2.35673287332535      5.36405551642650     13.53360474312510
  H   -3.28629835446379      4.78745684510130     13.52668389345707
  C   -2.69702757648073      6.69258170548249     14.23359860394681
  H   -2.99820888410480      6.50969351429768     15.27081167392492
  H   -3.53128983663925      7.18553416507409     13.71976801064767
  H   -1.85717429951170      7.39490468390372     14.24902340004471
  C   -1.96872449702843      5.55627598985764     12.05246008233697
  H   -1.03922940605010      6.12660539657166     11.92855294402283
  H   -2.74961999404767      6.08816692945777     11.49478968434147
  H   -1.85779782867814      4.58526270493643     11.53034855856207
  C   -2.86743383714441      2.40097701735776     14.68377064610879
  H   -2.66676694948994      1.43481632175126     15.15590507806842
  C   -3.96543691031735      3.06836722959848     15.53569979460326
  H   -3.60825293462419      3.24923089732388     16.55538471270221
  H   -4.84416795852384      2.41468740596931     15.59415401399865
  H   -4.29464660677207      4.02769392243282     15.12187028467778
  C   -3.35614885172057      2.07568175191645     13.25823644143232
  H   -3.62577774840238      2.97152198151830     12.68622367603460
  H   -4.24390778431514      1.43207142777257     13.28878156673115
  H   -2.58814970573634      1.52395761134861     12.69389344794338
  C   -0.12352906993869      1.35814798316349     16.00821794695261
  H   0.92425772729327      1.35133245266509     16.32372451735274
  C   -0.95301233650466      1.27808494670564     17.30653289822657
  H   -0.78251406270725      2.15974237585601     17.93425661351841
  H   -0.66479675615127      0.39007745731793     17.88206393151102
  H   -2.02861099468325      1.20931263057620     17.11082040760625
  C   -0.30348257949004      0.10300240831704     15.13425380056154
  H   -1.32854928056387     -0.01282156833740     14.76402206472015
  H   -0.05884604282810     -0.80043695327601     15.70614329260530
  H   0.36889831701226      0.13059421961917     14.26584450694443
  C   2.07240021512874      3.69295055198547     15.69401514000923
  H   2.51722365474159      4.65196883699747     15.41070058863239
  C   2.12998155882887      3.64830303660883     17.23493404240851
  H   1.52666589690645      4.45325282899844     17.66895880540858
  H   3.16468071630079      3.77735967074663     17.57508243994042
  H   1.76371495588741      2.69878402260978     17.63898848263204
  C   2.96261072780951      2.61305050693007     15.04959910523921
  H   2.61834240990864      1.59545847726866     15.26432338390106
  H   3.99401831670776      2.69645837779021     15.41327809498414
  H   3.00147295676060      2.73106381305800     13.95573028076139

93
Structure 7
  Dy  9.57352513781623      2.14952635938226     14.15904997579084
  C   7.77878216072726      4.00978736970719     14.04408230886356
  C   7.21310695814675      2.98354157705241     14.89901763952023
  C   6.94648690004758      1.87309360609979     14.04855395594259
  H   6.47147458531006      0.95966243959121     14.37151709374968
  C   7.28641620528880      2.16036232158542     12.70454791585190
  C   7.82762823468853      3.46503473755899     12.72326380364348
  H   8.14865069272412      4.00929092755818     11.84840481945652
  C   8.39438470353551      5.39010880110180     14.34269452596008
  C   9.76154519273392      5.16255475125818     15.02992718238265
  H   10.45417166120068      4.60581197988593     14.36700955898857
  H   9.67065294013099      4.63470233575924     15.98717821380500
  H   10.27964348513873      6.10855888841211     15.23525939689028
  C   7.49511698036930      6.30372739246587     15.19820223103751
  H   7.31375041552043      5.91682816713714     16.20236358171978
  H   6.52588518422592      6.45178433239556     14.70872088163438
  H   7.97035662851247      7.28646043033716     15.30591593407340
  C   8.66064766327190      6.15767723010346     13.02801783798689
  H   9.37963415755800      5.64480895099056     12.37901932664937
  H   9.07854319464960      7.14362779160299     13.26233706040744
  H   7.73395869427877      6.31127086377558     12.46375033858443
  C   6.75143556796440      2.95361625580729     16.37294883718631
  C   6.43366466880104      1.50202995896909     16.80384925949735
  H   5.59552804445269      1.07653911199967     16.24225568318371
  H   6.15074019271195      1.49440684964599     17.86262348480216
  H   7.29906302530357      0.83439211810776     16.68970216014324
  C   5.43302402977932      3.75506103610598     16.50465845022103
  H   5.55783601422114      4.80945910403766     16.24799572304373
  H   5.06075727841891      3.69726928064665     17.53547376877090
  H   4.66697284406725      3.33572956493510     15.84236389067621
  C   7.79571148007516      3.47659881013242     17.38170396320702
  H   8.73285761962369      2.90037498887434     17.33107740384621
  H   7.41310703719702      3.35865795465629     18.40264369032489
  H   8.03780402962786      4.53315544117555     17.24992993587728
  C   6.86115064035906      1.36590605279391     11.47583543687602
  C   11.37139047282884      0.29602976617659     13.96780991063538
  C   11.91560314238800      1.26506990271580     14.89585286763657
  C   12.19806254693779      2.42900824419013     14.12197516871185
  H   12.66626579259620      3.31955916316602     14.51194733077718
  C   11.88844459370981      2.22659776280853     12.75588612271266
  C   11.34885982121429      0.92352571108006     12.68213909190738
  H   11.04658836058862      0.43478857407154     11.76858180203240
  C   10.74977348755370     -1.09991905865280     14.16504816456665
  C   9.36511242604867     -0.91429387744570     14.82935252223190
  H   8.68819355430697     -0.32147960292421     14.18196552902069
  H   9.43088082075226     -0.44131300323052     15.81707628516896
  H   8.84493223531612     -1.87122859793790     14.96810240438837
  C   10.51827413908436     -1.78577199879854     12.79956428751886
  H   10.09705671073573     -2.78462145799456     12.96253988762046
  H   11.45912114501669     -1.90365489850396     12.25030936820805
  H   9.81437162010738     -1.23489340349185     12.16535293290638
  C   11.62759183032468     -2.06485195596708     14.98580644445983
  H   11.78299446620198     -1.74033508607045     16.01606350449321
  H   12.60912740772086     -2.18341417979162     14.51311060966586
  H   11.15058636493767     -3.05199155593428     15.02104695558896
  C   12.34317407894357      1.20412189650774     16.37921832378179
  C   13.65760563706960      0.39362691470905     16.49315757501279
  H   14.43937607185753      0.85120456971310     15.87606526199911
  H   14.00543683052102      0.38761000323958     17.53406967192255
  H   13.53851970958249     -0.64282018762908     16.16953447100705
  C   12.65187813126062      2.62598239430248     16.90550728425485
  H   11.78993339247228      3.30139758041336     16.81316717528159
  H   13.50287636424090      3.08333349982175     16.39019282280307
  H   12.91065037771211      2.56805095400705     17.96890331860383
  C   11.27431915055604      0.62335829216874     17.32887865077721
  H   10.33907524784286      1.20376571647405     17.29002105556756
  H   11.63152604886798      0.67849345011708     18.36426341031291
  H   11.03439009349834     -0.42264839594205     17.12739960486507
  C   12.33854339501046      3.09651949606813     11.58828553366030
  C   13.66879436916299      2.49380140729207     11.06743880898085
  H   13.52402097515973      1.46575987146224     10.71571424427955
  H   14.42998341931045      2.48066466034453     11.85629940161545
  H   14.05209151604874      3.09156473080063     10.23096280814088
  C   12.59857827510138      4.54720985672112     12.03271007913260
  H   11.69069909567276      5.02211299523132     12.42529972129153
  H   12.93901263079512      5.14373020240681     11.17821545101027
  H   13.37787886829675      4.60471599425384     12.80163654448602
  C   11.30937940891791      3.09024525868898     10.44423064154974
  H   11.11492101192073      2.07570015780185     10.07842406666912
  H   11.68181629803959      3.67948850747106      9.59768611594366
  H   10.35507319534726      3.52688838779552     10.76383047985146
  C   6.58870467321660     -0.10895572006562     11.82256836465407
  H   7.48698197539719     -0.61086668120618     12.20334784099928
  H   6.26538810416463     -0.64915164673773     10.92506220261364
  H   5.79298526174109     -0.21218301054403     12.56956590602151
  C   5.54329755377484      2.00441604500067     10.96555932410382
  H   4.76546393157587      1.97085565980939     11.73738618210566
  H   5.17704569083450      1.46072408607241     10.08568066897003
  H   5.69745122977062      3.05179563341203     10.68148070119458
  C   7.91485743578274      1.44072383744106     10.35679739439025
  H   8.11898770712814      2.47558430178438     10.05971927071542
  H   7.55960448514029      0.90690711785824      9.46720562764135
  H   8.86120817141370      0.98174993382024     10.66858353293974
