# Supplementary material for: Theoretical Magnetic Relaxation and Spin–Phonon Coupling Study in a Series of Molecular Engineering Designed Bridged Dysprosocenium Analogues
Source: Inorg Chem. 2023 Oct 9;62(42):17499–509. doi: 10.1021/acs.inorgchem.3c02916 (PMC10598879; doi:10.1021/acs.inorgchem.3c02916)
Supplement: Supplementary file 3 — ic3c02916_si_003.zip [file ic3c02916_si_003.zip]

Archive with 22 entries (21 files):
- vibrations/
- vibrations/comp1vibr83.gif
- vibrations/comp2avibr22.gif
- vibrations/comp2bvibr107.gif
- vibrations/comp2bvibr112.gif
- vibrations/comp2bvibr208.gif
- vibrations/comp2bvibr44.gif
- vibrations/comp3avibr103.gif
- vibrations/comp3avibr104.gif
- vibrations/comp3avibr71.gif
- vibrations/comp3avibr85.gif
- vibrations/comp3bvibr224.gif
- vibrations/comp3bvibr33.gif
- vibrations/comp3bvibr43.gif
- vibrations/comp4vibr170.gif
- vibrations/comp4vibr199.gif
- vibrations/comp4vibr34.gif
- vibrations/comp4vibr93.gif
- vibrations/comp5vibr103.gif
- vibrations/comp5vibr190.gif
- vibrations/comp5vibr72.gif
- vibrations/comp5vibr93.gif
